# Supplementary material for: An Electrochemical Impedance Spectroscopy-Based Aptasensor for the Determination of SARS-CoV-2-RBD Using a Carbon Nanofiber–Gold Nanocomposite Modified Screen-Printed Electrode
Source: Biosensors (Basel). 2022 Feb 25;12(3):142. doi: 10.3390/bios12030142 (PMC8945915; doi:10.3390/bios12030142)
Supplement: Supplementary file 1 [file biosensors-12-00142-s001.zip]

Archive with 1 entries (1 files):
- biosensors-1585339-supplementary.pdf
